# Supplementary material for: Predicting Suitable Habitat for Glipa (Coleoptera: Mordellidae: Mordellinae) Under Current and Future Climates Using MaxEnt Modeling
Source: Insects. 2025 Jun 18;16(6):642. doi: 10.3390/insects16060642 (PMC12194717; doi:10.3390/insects16060642)
Supplement: Supplementary file 1 [file insects-16-00642-s001.zip]

Archive with 1 entries (1 files):
- insects-3619178-supplementary.pdf
